# Supplementary material for: Melatonin: A Small Molecule but Important for Salt Stress Tolerance in Plants
Source: Int J Mol Sci. 2019 Feb 7;20(3):709. doi: 10.3390/ijms20030709 (PMC6387279; doi:10.3390/ijms20030709)
Supplement: Supplementary file 1 [file ijms-20-00709-s001.zip]

Archive with 1 entries (1 files):
- ijms-429243-SI.xlsx
