# Supplementary material for: Melatonin: A Small Molecule but Important for Salt Stress Tolerance in Plants
Source: Int J Mol Sci. 2019 Feb 7;20(3):709. doi: 10.3390/ijms20030709 (PMC6387279; doi:10.3390/ijms20030709)
Supplement: Supplementary file 1 [file ijms-20-00709-s001.zip › ijms-429243-SI.xlsx]

## Sheet: Table S1
Table S1. The gene ID of TDC, T5H, SANT and ASMT gene families found in 10 plant species.
Species	Database	Gene name	Gene ID
A.thaliana	Phytozome	T5H	-
A.thaliana	Phytozome	SNAT	AT1G26220.1
A.thaliana	Phytozome	SNAT	AT1G32070.1
A.thaliana	Phytozome	SNAT	AT4G19985.1
A.thaliana	Phytozome	ASMT	AT1G21100.1
A.thaliana	Phytozome	ASMT	AT1G21110.1
A.thaliana	Phytozome	ASMT	AT1G21120.1
A.thaliana	Phytozome	ASMT	AT1G21130.1
A.thaliana	Phytozome	ASMT	AT1G33030.1
A.thaliana	Phytozome	ASMT	AT1G51990.1
A.thaliana	Phytozome	ASMT	AT1G76790.1
A.thaliana	Phytozome	ASMT	AT1G77520.1
A.thaliana	Phytozome	ASMT	AT1G77530.1
A.thaliana	Phytozome	ASMT	AT4G35150.1
A.thaliana	Phytozome	ASMT	AT4G35160.1
A.thaliana	Phytozome	ASMT	AT5G53810.1
A.thaliana	Phytozome	ASMT	AT5G54160.1
S.lycopersicum	Phytozome	T5H	-
S.lycopersicum	Phytozome	SNAT	Solyc05g010250.1.1
S.lycopersicum	Phytozome	SNAT	Solyc10g074910.1.1
S.lycopersicum	Phytozome	ASMT	Solyc03g080180.2.1
S.lycopersicum	Phytozome	ASMT	Solyc03g097700.2.1
S.lycopersicum	Phytozome	ASMT	Solyc06g064500.2.1
S.lycopersicum	Phytozome	ASMT	Solyc10g005060.2.1
S.lycopersicum	Phytozome	ASMT	Solyc10g008120.2.1
S.lycopersicum	Phytozome	ASMT	Solyc10g079540.1.1
S.lycopersicum	Phytozome	ASMT	Solyc12g041960.1.1
G.max	Phytozome	T5H	-
G.max	Phytozome	SNAT	Glyma.02G126500.1.p
G.max	Phytozome	SNAT	Glyma.04G163300.1.p
G.max	Phytozome	SNAT	Glyma.04G224700.1.p
G.max	Phytozome	SNAT	Glyma.09G272400.1.p
G.max	Phytozome	SNAT	Glyma.18G216900.1.p
G.max	Phytozome	ASMT	Glyma.04G227700.1.p
G.max	Phytozome	ASMT	Glyma.04G227800.1.p
G.max	Phytozome	ASMT	Glyma.06G137100.1.p
G.max	Phytozome	ASMT	Glyma.06G137200.1.p
G.max	Phytozome	ASMT	Glyma.06G137300.1.p
G.max	Phytozome	ASMT	Glyma.06G286200.1.p
G.max	Phytozome	ASMT	Glyma.07G048900.1.p
G.max	Phytozome	ASMT	Glyma.08G246700.1.p
G.max	Phytozome	ASMT	Glyma.08G248000.1.p
G.max	Phytozome	ASMT	Glyma.09G094400.1.p
G.max	Phytozome	ASMT	Glyma.09G094600.1.p
G.max	Phytozome	ASMT	Glyma.09G281800.1.p
G.max	Phytozome	ASMT	Glyma.09G281900.1.p
G.max	Phytozome	ASMT	Glyma.10G215700.1.p
G.max	Phytozome	ASMT	Glyma.11G150800.1.p
G.max	Phytozome	ASMT	Glyma.12G119600.1.p
G.max	Phytozome	ASMT	Glyma.13G173300.1.p
G.max	Phytozome	ASMT	Glyma.13G173600.1.p
G.max	Phytozome	ASMT	Glyma.14G200800.1.p
G.max	Phytozome	ASMT	Glyma.14G200900.1.p
G.max	Phytozome	ASMT	Glyma.14G201100.1.p
G.max	Phytozome	ASMT	Glyma.18G267800.1.p
G.max	Phytozome	ASMT	Glyma.18G267900.1.p
G.max	Phytozome	ASMT	Glyma.18G269600.1.p
G.max	Phytozome	ASMT	Glyma.19G260700.1.p
G.max	Phytozome	ASMT	Glyma.20G003500.1.p
G.max	Phytozome	ASMT	Glyma.20G176100.1.p
Z.mays	Ensembl Plants	T5H	Zm00001d023625_P001
Z.mays	Ensembl Plants	SNAT	Zm00001d037778_P001
Z.mays	Ensembl Plants	SNAT	Zm00001d034969_P001
Z.mays	Ensembl Plants	SNAT	Zm00001d038491_P001
Z.mays	Ensembl Plants	ASMT	Zm00001d023254_P001
Z.mays	Ensembl Plants	ASMT	Zm00001d049541_P001
Z.mays	Ensembl Plants	ASMT	Zm00001d023257_P001
Z.mays	Ensembl Plants	ASMT	Zm00001d029359_P001
Z.mays	Ensembl Plants	ASMT	Zm00001d024120_P001
Z.mays	Ensembl Plants	ASMT	Zm00001d029356_P001
Z.mays	Ensembl Plants	ASMT	Zm00001d032083_P001
Z.mays	Ensembl Plants	ASMT	Zm00001d004921_P001
Z.mays	Ensembl Plants	ASMT	Zm00001d048087_P001
O.sativa	RiceData	T5H	LOC_Os12g16720.1
O.sativa	RiceData	SNAT	LOC_Os05g40260.1
O.sativa	RiceData	SNAT	LOC_Os05g44020.4
O.sativa	RiceData	SNAT	LOC_Os08g01170.1
O.sativa	RiceData	SNAT	LOC_Os09g31310.1
O.sativa	RiceData	ASMT	LOC_Os01g54969.1
O.sativa	RiceData	ASMT	LOC_Os04g01470.1
O.sativa	RiceData	ASMT	LOC_Os04g09604.1
O.sativa	RiceData	ASMT	LOC_Os06g13280.1
O.sativa	RiceData	ASMT	LOC_Os06g16960.1
O.sativa	RiceData	ASMT	LOC_Os08g06100.1
O.sativa	RiceData	ASMT	LOC_Os08g07260.1
O.sativa	RiceData	ASMT	LOC_Os08g19420.1
O.sativa	RiceData	ASMT	LOC_Os08g35310.1
O.sativa	RiceData	ASMT	LOC_Os10g02880.1
O.sativa	RiceData	ASMT	LOC_Os11g20080.1
T.aestivum	Ensembl Plants	TDC	TraesCS1A01G050200.1
T.aestivum	Ensembl Plants	TDC	TraesCS1B01G066500.1
T.aestivum	Ensembl Plants	TDC	TraesCS1B01G066600.1
T.aestivum	Ensembl Plants	TDC	TraesCS1D01G052500.1
T.aestivum	Ensembl Plants	TDC	TraesCS2A01G516500.1
T.aestivum	Ensembl Plants	TDC	TraesCS2A01G516700.1
T.aestivum	Ensembl Plants	TDC	TraesCS2A01G516800.1
T.aestivum	Ensembl Plants	TDC	TraesCS2B01G545200.1
T.aestivum	Ensembl Plants	TDC	TraesCS2B01G545300.1
T.aestivum	Ensembl Plants	TDC	TraesCS2D01G475800.1
T.aestivum	Ensembl Plants	TDC	TraesCS2D01G518200.1
T.aestivum	Ensembl Plants	TDC	TraesCS2D01G518300.1
T.aestivum	Ensembl Plants	TDC	TraesCS3A01G410800.1
T.aestivum	Ensembl Plants	TDC	TraesCS3B01G016900.1
T.aestivum	Ensembl Plants	TDC	TraesCS3B01G440400.1
T.aestivum	Ensembl Plants	TDC	TraesCS3D01G019200.1
T.aestivum	Ensembl Plants	TDC	TraesCS4A01G431500.1
T.aestivum	Ensembl Plants	TDC	TraesCS4A01G431600.1
T.aestivum	Ensembl Plants	TDC	TraesCS4B01G384600.1
T.aestivum	Ensembl Plants	TDC	TraesCS4B01G385700.1
T.aestivum	Ensembl Plants	TDC	TraesCS4B01G396200.1
T.aestivum	Ensembl Plants	TDC	TraesCS4D01G359700.1
T.aestivum	Ensembl Plants	TDC	TraesCS5A01G549800.1
T.aestivum	Ensembl Plants	TDC	TraesCS6A01G388400.1
T.aestivum	Ensembl Plants	TDC	TraesCS7A01G059500.1
T.aestivum	Ensembl Plants	TDC	TraesCS7A01G387000.1
T.aestivum	Ensembl Plants	TDC	TraesCS7A01G387100.1
T.aestivum	Ensembl Plants	TDC	TraesCS7D01G054000.1
T.aestivum	Ensembl Plants	TDC	TraesCS7D01G383500.1
T.aestivum	Ensembl Plants	TDC	TraesCS7D01G383600.1
T.aestivum	Ensembl Plants	TDC	TraesCS7D01G538800.1
T.aestivum	Ensembl Plants	TDC	TraesCSU01G029800.1
T.aestivum	Ensembl Plants	TDC	TraesCSU01G249900.1
T.aestivum	Ensembl Plants	T5H	TraesCS6D02G085100.1
T.aestivum	Ensembl Plants	T5H	TraesCS6B02G125800.1
T.aestivum	Ensembl Plants	T5H	TraesCS6A02G097400.1
T.aestivum	Ensembl Plants	T5H	TraesCS6B02G017000.1
T.aestivum	Ensembl Plants	T5H	TraesCS4B02G396300.1
T.aestivum	Ensembl Plants	T5H	TraesCSU02G029900.1
T.aestivum	Ensembl Plants	SNAT	TraesCS5D02G146300.1
T.aestivum	Ensembl Plants	SNAT	TraesCS7B02G228500.1
T.aestivum	Ensembl Plants	SNAT	TraesCS7A02G327800.1
T.aestivum	Ensembl Plants	SNAT	TraesCS7D02G324600.1
T.aestivum	Ensembl Plants	SNAT	TraesCS5A02G145900.1
T.aestivum	Ensembl Plants	SNAT	TraesCS1D02G301900.1
T.aestivum	Ensembl Plants	SNAT	TraesCS5B02G144800.1
T.aestivum	Ensembl Plants	SNAT	TraesCS1B02G312700.3
T.aestivum	Ensembl Plants	SNAT	TraesCS1A02G302500.3
T.aestivum	Ensembl Plants	ASMT	TraesCS3D02G292000.1
T.aestivum	Ensembl Plants	ASMT	TraesCSU02G024300.1
T.aestivum	Ensembl Plants	ASMT	TraesCS3B02G612000.1
T.aestivum	Ensembl Plants	ASMT	TraesCS2A02G441100.1
T.aestivum	Ensembl Plants	ASMT	TraesCS2B02G460000.1
T.aestivum	Ensembl Plants	ASMT	TraesCS1D02G413800.1
T.aestivum	Ensembl Plants	ASMT	TraesCS3A02G292300.1
T.aestivum	Ensembl Plants	ASMT	TraesCS2D02G052200.1
T.aestivum	Ensembl Plants	ASMT	TraesCS1B02G481500.1
T.aestivum	Ensembl Plants	ASMT	TraesCS1D02G009700.1
T.aestivum	Ensembl Plants	ASMT	TraesCS3D02G540200.1
T.aestivum	Ensembl Plants	ASMT	TraesCS7D02G541400.1
T.aestivum	Ensembl Plants	ASMT	TraesCS7D02G341500.1
T.aestivum	Ensembl Plants	ASMT	TraesCS5D02G288800.1
T.aestivum	Ensembl Plants	ASMT	TraesCS5B02G036200.1
T.aestivum	Ensembl Plants	ASMT	TraesCS3A02G137900.1
T.aestivum	Ensembl Plants	ASMT	TraesCS5B02G036100.1
T.aestivum	Ensembl Plants	ASMT	TraesCS1B02G481300.1
T.aestivum	Ensembl Plants	ASMT	TraesCS1B02G016600.1
T.aestivum	Ensembl Plants	ASMT	TraesCS3B02G155500.1
T.aestivum	Ensembl Plants	ASMT	TraesCS1D02G033700.1
T.aestivum	Ensembl Plants	ASMT	TraesCS3A02G534900.1
T.aestivum	Ensembl Plants	ASMT	TraesCS3B02G326900.1
T.aestivum	Ensembl Plants	ASMT	TraesCS7D02G539100.1
T.aestivum	Ensembl Plants	ASMT	TraesCS1A02G032000.1
T.aestivum	Ensembl Plants	ASMT	TraesCS5D02G488900.1
T.aestivum	Ensembl Plants	ASMT	TraesCS2D02G437800.1
T.aestivum	Ensembl Plants	ASMT	TraesCS2D02G437900.1
T.aestivum	Ensembl Plants	ASMT	TraesCS5B02G280800.1
T.aestivum	Ensembl Plants	ASMT	TraesCS1B02G041100.1
T.aestivum	Ensembl Plants	ASMT	TraesCS1A02G335100.1
T.aestivum	Ensembl Plants	ASMT	TraesCS7B02G245500.1
T.aestivum	Ensembl Plants	ASMT	TraesCS7A02G333900.1
T.aestivum	Ensembl Plants	ASMT	TraesCS1B02G481400.1
T.aestivum	Ensembl Plants	ASMT	TraesCS4B02G383900.1
T.aestivum	Ensembl Plants	ASMT	TraesCSU02G013300.1
T.aestivum	Ensembl Plants	ASMT	TraesCS7B02G478100.1
T.aestivum	Ensembl Plants	ASMT	TraesCS6B02G011100.1
T.aestivum	Ensembl Plants	ASMT	TraesCS6A02G005600.1
T.aestivum	Ensembl Plants	ASMT	TraesCS2B02G460100.1
T.aestivum	Ensembl Plants	ASMT	TraesCS6D02G008200.1
T.aestivum	Ensembl Plants	ASMT	TraesCS2B02G066100.1
T.aestivum	Ensembl Plants	ASMT	TraesCS3D02G138700.1
P.taeda	ConGenIE	T5H	-
P.taeda	ConGenIE	SNAT	PITA_000034298-RA
P.taeda	ConGenIE	ASMT	PITA_000030785-RA
P.taeda	ConGenIE	ASMT	PITA_000055072-RA
P.taeda	ConGenIE	ASMT	PITA_000088458-RA
P.taeda	ConGenIE	ASMT	PITA_000065707-RA
P.taeda	ConGenIE	ASMT	PITA_000051996-RA
P.taeda	ConGenIE	ASMT	PITA_000041688-RA
P.taeda	ConGenIE	ASMT	PITA_000028631-RA
P.taeda	ConGenIE	ASMT	PITA_000041019-RA
P.taeda	ConGenIE	ASMT	PITA_000039874-RA
P.taeda	ConGenIE	ASMT	PITA_000039876-RA
P.taeda	ConGenIE	ASMT	PITA_000046444-RA
P.taeda	ConGenIE	ASMT	PITA_000089329-RA
P.taeda	ConGenIE	ASMT	PITA_000071447-RA
P.taeda	ConGenIE	ASMT	PITA_000042183-RA
P.taeda	ConGenIE	ASMT	PITA_000038536-RA
P.taeda	ConGenIE	ASMT	PITA_000037600-RA
P.taeda	ConGenIE	ASMT	PITA_000018291-RA
P.taeda	ConGenIE	ASMT	PITA_000026682-RA
P.taeda	ConGenIE	ASMT	PITA_000021955-RA
P.taeda	ConGenIE	ASMT	PITA_000027507-RA
P.taeda	ConGenIE	ASMT	PITA_000015038-RA
P.taeda	ConGenIE	ASMT	PITA_000015044-RA
P.taeda	ConGenIE	ASMT	PITA_000089184-RA
P.taeda	ConGenIE	ASMT	PITA_000050783-RA
P.taeda	ConGenIE	ASMT	PITA_000026542-RA
S.moellendorffii	Phytozome	T5H	-
S.moellendorffii	Phytozome	SNAT	271611
S.moellendorffii	Phytozome	SNAT	449074
S.moellendorffii	Phytozome	SNAT	126619
S.moellendorffii	Phytozome	ASMT	227279
S.moellendorffii	Phytozome	ASMT	76630
S.moellendorffii	Phytozome	ASMT	78541
S.moellendorffii	Phytozome	ASMT	438615
P.patens	Phytozome	T5H	-
P.patens	Phytozome	SNAT	Pp3c22_4760V3.1.p
P.patens	Phytozome	SNAT	Pp3c3_11210V3.1.p
P.patens	Phytozome	SNAT	Pp3c11_26820V3.1.p
P.patens	Phytozome	SNAT	Pp3c8_3980V3.1.p
P.patens	Phytozome	ASMT	-
V.carteri	Phytozome	T5H	-
V.carteri	Phytozome	SNAT	Vocar.0029s0059.1.p
V.carteri	Phytozome	SNAT	Vocar.0004s0297.1.p
V.carteri	Phytozome	SNAT	Vocar.0024s0221.1.p
V.carteri	Phytozome	ASMT	Vocar.0019s0093.1.p
A.thaliana	Pang et al.	TDC	AT2G20340
A.thaliana	Pang et al.	TDC	AT4G28680
S.lycopersicum	Pang et al.	TDC	Solyc07g054860.1.1
S.lycopersicum	Pang et al.	TDC	Solyc07g054280.1.1
S.lycopersicum	Pang et al.	TDC	Solyc09g064430.2.1
S.lycopersicum	Pang et al.	TDC	Solyc03g044120.1.1
S.lycopersicum	Pang et al.	TDC	Solyc03g045020.2.1
S.tuberosum	Pang et al.	TDC	PGSC0003DMG400018359
S.tuberosum	Pang et al.	TDC	PGSC0003DMG400018358
S.tuberosum	Pang et al.	TDC	PGSC0003DMG400018357
S.tuberosum	Pang et al.	TDC	PGSC0003DMG400014863
S.tuberosum	Pang et al.	TDC	PGSC0003DMG400024278
S.tuberosum	Pang et al.	TDC	PGSC0003DMG400008575
S.tuberosum	Pang et al.	TDC	PGSC0003DMG400014052
C.sativus	Pang et al.	TDC	Cucsa.166720
C.sativus	Pang et al.	TDC	Cucsa.140640
S.bicolor	Pang et al.	TDC	Sb02g010470
S.bicolor	Pang et al.	TDC	Sb07g003020
S.bicolor	Pang et al.	TDC	Sb07g003040
S.bicolor	Pang et al.	TDC	Sb03g035800
S.bicolor	Pang et al.	TDC	Sb01g022730
S.bicolor	Pang et al.	TDC	Sb03g009800
S.bicolor	Pang et al.	TDC	Sb03g009810
S.bicolor	Pang et al.	TDC	Sb09g025140
S.bicolor	Pang et al.	TDC	Sb07g003010
Z.mays	Pang et al.	TDC	GRMZM2G021277
Z.mays	Pang et al.	TDC	AC196412.3_FG001
Z.mays	Pang et al.	TDC	GRMZM2G021388
Z.mays	Pang et al.	TDC	GRMZM2G441632
Z.mays	Pang et al.	TDC	GRMZM2G093125
Z.mays	Pang et al.	TDC	GRMZM2G056469
Z.mays	Pang et al.	TDC	GRMZM2G108514
Z.mays	Pang et al.	TDC	GRMZM2G009400
O.sativa	Pang et al.	TDC	LOC_Os08g 04560
O.sativa	Pang et al.	TDC	LOC_Os08g 04560
O.sativa	Pang et al.	TDC	LOC_Os10g26110
O.sativa	Pang et al.	TDC	LOC_Os01g56380
O.sativa	Pang et al.	TDC	LOC_Os07g25590
O.sativa	Pang et al.	TDC	LOC_Os10g23900
O.sativa	Pang et al.	TDC	LOC_Os05g43510
S.moellendorffii	Pang et al.	TDC	84876
S.moellendorffii	Pang et al.	TDC	79134
S.moellendorffii	Pang et al.	TDC	89728
S.moellendorffii	Pang et al.	TDC	89475
S.moellendorffii	Pang et al.	TDC	78872
S.moellendorffii	Pang et al.	TDC	121532
P.patens	Pang et al.	TDC	Pp1s102_63V6
P.patens	Pang et al.	TDC	Pp1s102_49V6
P.patens	Pang et al.	TDC	Pp1s102_59V6
P.patens	Pang et al.	TDC	Pp1s102_41V6
V.carteri	Pang et al.	TDC	Vocar20009531m.g
-': missing
